# Supplementary material for: Perioperative and short-term outcomes of laparoscopic liver resection for recurrent hepatocellular carcinoma: A retrospective study comparing open hepatectomy
Source: Front Oncol. 2022 Oct 17;12:956382. doi: 10.3389/fonc.2022.956382 (PMC9618616; doi:10.3389/fonc.2022.956382)
Supplement: Supplementary file 1 [file Table_1.xls]

## Sheet: Sheet1
ID	Group	sex	age	公斤（kg）	体重（m）	BMI	Total bilirubin	Albumin	Child–Pugh score	Number of tumours	Maximum tumour diameter (cm)	Surgical difficulty score	Surgical duration	Intraoperative blood loss (ml)	blood transfusion	Negative margin (cm)	Biliary leakage	Ascites	Pleural effusion	Wound infection	Venous thrombosis	Duration of hospital stay	surgery day	Postoperative RFS	随访日期	Follow-up date
1	1	0	49	62	1.55	25.8065	20.3	33.9	A	1	1	8	420	300	0	1.5	0	0	0	0	0	17	2021-02-08	10	2021-12-31	10
2	1	1	65	71	1.7	24.5675	9	28.9	A	2	1.5	7	75	50	0	1	0	0	1	0	0	32	2018-05-20	10	2021-12-31	43
3	1	1	49	61.5	1.65	22.5895	11.9	40.8	A	1	2.5	8	250	50	0	1	0	1	0	0	0	16	2020-03-23	4	2021-12-31	21
4	1	1	50	59.5	1.65	21.8549	19.2	39.5	A	1	2	8	240	50	0	0.5	0	0	0	0	0	9	2020-08-03	4	2021-12-31	16
5	1	0	51	64	1.6	25	37.5	37.5	A	2	2	8	285	300	0	1.5	0	1	1	0	0	19	2020-03-12	21	2021-12-31	21
6	1	1	65	65.5	1.76	21.1454	18.2	38.1	A	1	1.2	7	150	100	0	1	0	0	0	0	0	11	2021-06-08	4	2021-12-31	6
7	1	1	39	60	1.7	20.7612	28.2	36.2	A	1	1.5	7	105	100	0	1.5	0	0	0	0	0	9	2021-03-28	7	2021-12-31	9
8	1	1	39	70	1.73	23.3887	17.5	37	A	1	1.5	8	100	50	0	1.5	0	0	1	0	0	15	2019-03-29	33	2021-12-31	33
9	1	1	59	49.4	1.62	18.8234	5.3	45.4	A	1	1	4	170	50	0	1	0	0	0	0	0	10	2020-02-26	22	2021-12-31	22
10	1	1	53	76	1.76	24.5351	18.6	43.2	A	7	2	7	252	50	0	2	0	0	0	0	0	15	2019-08-10	1	2021-12-31	28
11	1	1	77	61	1.61	23.533	8.8	39.8	A	2	7	6	292	150	0	2	0	0	1	0	0	16	2021-02-07	4	2021-12-31	10
12	1	1	77	60	1.61	23.1473	5.7	37.5	A	1	9	8	305	200	0	1	0	0	1	0	0	12	2021-07-04	3	2021-12-31	5
13	1	1	74	75	1.65	27.5482	8.3	36.1	A	1	1	9	231	100	0	0.2	0	0	0	0	0	16	2021-07-20	5	2021-12-31	5
14	1	1	49	60	1.63	22.5827	21.8	45.7	A	2	2.5	4	140	200	0	2	0	0	0	0	0	11	2021-11-09	16	2021-12-31	1
15	1	1	72	55	1.54	23.1911	10.6	44.7	A	1	2	5	150	200	0	2.5	0	0	0	0	0	10	2020-11-19	7	2021-12-31	13
16	1	1	65	70.5	1.68	24.9787	13.4	38.7	A	1	2	4	195	200	0	1.5	0	0	0	1	0	19	2020-10-17	14	2021-12-31	14
17	1	0	69	60	1.60	23.4375	8	38.9	A	1	3	8	317	200	0	0.2	0	0	0	0	1	22	2020-08-09	16	2021-12-31	16
18	1	1	63	65	1.7	22.4913	14.1	52.5	A	2	2	8	165	50	0	1.5	0	0	0	0	0	13	2020-10-23	14	2021-12-31	14
19	1	1	76	55.5	1.7	19.2042	17.4	65.4	A	1	4	6	317	200	0	1.5	1	0	0	0	0	37	2020-10-06	7	2021-12-31	14
20	1	1	39	70	1.72	23.6614	13.8	41.1	A	1	8	8	100	50	0	2	0	0	1	0	0	15	2019-03-29	33	2021-12-31	33
21	1	1	55	54	1.73	18.0427	14.7	36.6	A	1	2	4	184	50	0	1	0	0	0	0	0	16	2020-10-29	4	2021-12-31	14
22	1	1	49	61.1	1.65	22.4426	16.1	42.7	A	1	2.5	5	250	50	0	1	0	1	1	0	0	16	2020-03-26	3	2021-12-31	21
23	1	1	61	79.7	1.7	27.5779	13.9	49	A	1	2	4	260	50	0	0.5	0	0	1	0	0	14	2019-07-03	17	2021-12-31	29
24	1	1	72	55	1.54	23.1911	10.6	44.7	A	1	2	4	151	200	0	2	0	0	0	0	0	10	2020-11-19	7	2021-12-31	13
25	1	0	63	51	1.49	22.9719	9.4	38.5	A	1	1.2	4	155	100	0	1.5	0	1	1	0	0	12	2020-04-17	20	2021-12-31	20
26	1	1	64	63	1.6	24.6094	10.6	38.9	A	2	1.2	4	135	100	0	1	0	0	0	0	0	14	2021-01-16	11	2021-12-31	11
27	1	1	75	55	1.53	23.4952	10.6	46.5	A	1	6	8	178	600	1	2	1	0	0	0	0	28	2019-08-17	6	2021-12-31	28
28	0	1	68	62.5	1.64	23.2377	14	39.4	A	1	12	4	197	50	0	1	0	0	0	0	0	15	2018-03-30	38	2021-12-31	45
29	0	1	68	65	1.6	25.3906	23.2	50	A	1	2	7	190	500	0	1	0	0	0	0	0	15	2021-07-18	5	2021-12-31	5
30	0	1	62	75	1.7	25.9516	17.5	31.5	A	2	3	8	270	500	1	0.5	0	1	1	0	0	32	2019-12-06	24	2021-12-31	24
31	0	1	72	59.2	1.62	22.5575	13	39.2		1	3	6	300	300	0	1.5	0	0	0	0	0	17	2020-06-04	16	2021-12-31	18
32	0	1	48	80	1.7	27.6817	8	47.6		1	10	3	200	300	0	0.2	0	0	1	0	0	13	2019-03-21	7	2021-12-31	33
33	0	1	52	66	1.68	23.3844	34.8	42.6	A	1	2	4	240	500	0	1.5	0	0	0	0	0	20	2020-08-21	5	2021-12-31	16
34	0	1	60	71	1.69	24.8591	19.1	43.8	A	1	3	8	370	900	0	1.5	1	1	0	0	0	40	2017-10-25	22	2021-12-31	50
35	0	1	66	66	1.65	24.2424	7.1	32.5	A	1	10	7	230	200	0	1	0	1	0	0	0	37	2021-01-18	11	2021-12-31	11
36	0	1	77	58	1.7	20.0692	11.2	44.7	A	1	4	6	150	100	0	2	0	0	1	0	0	13	2021-06-10	6	2021-12-31	6
37	0	1	53	66.5	1.68	23.5615	11.3	24.7	A	1	1	4	146	100	0	1.5	0	0	0	0	0	12	2020-08-19	3	2021-12-31	16
38	0	1	53	67	1.7	23.1834	10	32.5	A	1	2.2	5	191	400	0	1	0	0	1	0	0	19	2020-12-23	2	2021-12-31	12
39	0	1	61	60	1.55	24.974	20.3	36.2	A	1	4	4	190	200	0	1.5	0	0	0	0	0	22	2020-06-10	18	2021-12-31	18
40	0	0	61	43.6	1.63	16.4101	10.9	40	A	1	5.5	7	220	500	1	1.5	0	1	0	0	0	22	2019-06-13	4	2021-12-31	30
41	0	1	53	80.6	1.8	24.8765	14.6	43.8	A	1	6	5	240	200	1	1	0	1	1	0	0	18	2019-09-12	11	2021-12-31	27
42	0	0	39	57	1.6	22.2656	14.6	44.3	A	1	3	7	340	200	0	1	0	0	0	0	0	16	2020-07-09	17	2021-12-31	17
43	0	1	46	76	1.76	24.5351	17.6	45.1	A	1	1	8	230	100	0	1	0	1	1	0	0	20	2020-09-13	15	2021-12-31	15
44	0	0	57	62	1.58	24.8358	15.1	38.6	A	2	7.5	8	370	600	1	1.5	0	0	1	0	0	28	2019-09-22	5	2021-12-31	27
45	0	1	50	71	1.7	24.5675	16.4	37	A	1	10	7	363	1000	1	1	0	1	1	0	0	12	2019-01-02	1	2021-12-31	35
46	0	1	72	47.5	1.78	14.9918	8.1	37.7	A	2	10	8	180	200	0	1	0	1	0	0	0	19	2021-01-15	11	2021-12-31	11
47	0	1	56	65	1.65	23.8751	9.1	41.2	A	1	1.5	5	212	500	0	0.5	0	0	1	0	0	14	2019-11-18	25	2021-12-31	25
48	0	1	70	76	1.7	26.2976	11.5	40.7	A	1	7	4	160	1000	1	2	0	0	1	0	0	22	2018-12-12	36	2021-12-31	36
49	0	1	80	53	1.65	19.4674	13.5	47.1	A	1	10	7	255	500	1	1	0	1	0	0	0	32	2019-06-26	30	2021-12-31	30
